# Supplementary material for: Cellular heterogeneity of pluripotent stem cell-derived cardiomyocyte grafts is mechanistically linked to treatable arrhythmias
Source: Nat Cardiovasc Res. 2024 Feb 6;3(2):145–65. doi: 10.1038/s44161-023-00419-3 (PMC11358004; doi:10.1038/s44161-023-00419-3)
Supplement: Supplementary file 3 — Source Data Figs. 1, 2, 4, 6 and 7 and Extended Data Figs. 1, 4, 5 and 9 Numerical source data for Figs. 1, 2, 4, 6 and 7 and Extended Data Figs. 1, 4, 5 and 9. [file 44161_2023_419_MOESM3_ESM.xlsx]

## Sheet: Figure 1 and Figure 4d,f,k
Day	Average Heart Rate (PSC-CM)					Average Heart Rate (PSC-CM+AA)					Average Heart Rate (Vehicle)					Average Heart Rate (RA-PSC-CM)					Activity (Vehicle)					Activity (PSC-CM)					Activity (PSC-CM + AA)					Activity (RA-PSC-CM)					EA Burden (PSC-CM)					EA Burden (PSC-CM + AA)
-17	125.818					137.333	142.75					120		124.833																											65.688		93.5484			11.6262	94.0937
-16	107.583					123.667	135.333					117		136.667																											11.9791		55.2373			0	92.6328
-15	98.9167	131.583				117.182	106.167					110.5		126.25																											0	76.4292	29.2846			0	7.20101
-14	95.25	131.583				127.417	106.25					130		124.333																											0	14.8229	3.46584			0	4.30463
-13	95.5833	142.583	103			129.75						133.667		111.333																											0	10.5404	0			0	0
-12	95.8333	136.417	95.1667			131.417						131.417		114.583																											0	0	0			0	0
-11	89.25	131.833	95.5			129.917						129.167		110.167																											0	0	0			0	0
-10	96	119.833	108.167			127.167						125.583	109.7	115.333																											0	0	0			0	0
-9	98.25	124.417	111.75			122.583						108.667	105.727	121.417																											0	0	0			0	0
-8	109.583	126.667	103.833			134						112.583	106.833	123.083																											0	0	0			0	0
-7	109.333	115.583	113.333			143						105.25	124.333	124.333																											0	0	0			0	0
-6	108.333	102.25	106.583			126.167						101.25	113.25	119.417																											0	0	0			0	0
-5	104.667	125.167	102.7			119.667						102.273	103.583	115.583																											0	0	0			0	0
-4	97.1667	97.5	100.25									102.333	109.1	117.917																											0	0	0			0	0
-3	93.5833	100.6	87.6364			123						114.6	129.667	119.667																											0	0	0			0	0
-2	82.6667		101.333			118.818						110.5	129.25	110.1																											0	0	0			0	0
-1	77.5833		87.25			114.5						115.091	114.917	114.417																											0	0	0			0	0
0	63.1111	80.9167	89.4167	86.75	100.636	87.4545		75.3333	72.6667			87.0833	102.75	104.333	83.4167	79.75	78.8333					1466	1631	1664	1142		1416	2967	1231		1182	2718	1251	1463		1496	847				0	0	0	6.57128	0	0	0	0	15.3015
1	75.3333	97.0833	95.4167	103.417	114	100.167		101.5	73.25			94.5833	113.583	115.909	91.6667	91.75	87.5	105.667				2388	1814	1575	1922		1243	2176	1678		1401	2498	2085	1624		1359	1032	1346			0	0	0	0	0	0	0	0	5.7295
2	89.5	107.917	103.417	110.083	134.667	115.167		95.0833	86.75		108	101.417	117.417	98.4167	106.75	117.583	84.4167	121.5				2616	2015	1605	1775		1464	2352	1912		1865	2240	2593	1568		1348	898	1095			0	2.92625	0	0	0	0	0	0	8.16796
3	91.3333	103.364	108.25	118.75	126.083	115.25		106.833	84.0833		103.917	130.833	119.333	110.25	108.667	119.833	88.6667	105.833				2064	1898	1606	1611		1865	2057	2079		1760	3163	1960	1834		1612	967	1424			28.0165	26.0351	0	0	11.3369	0	0	0	18.9682
4	95.3333	97.8333	102.917	126.167	144.667	118.917		111.75	98		99	128.833	109.917	114.667	105.083	132.917	86.5	113.583				1878	1829	1886	1829		2165	2118	2311		2173	3007	2132	2020		1654	1686	2146			37.3378	3.34366	2.16719	0.991253	56.374	3.17512	0	0	11.7218
5	106.167	96.6667	104.5	115.917	160.917	106	94.9167	110.5	90.75		94.3333	118	99.8333	101.909	91.4167	143.667	104.583	138				2246	1938	1676	1986		1932	2257	2253		1784	2375	2083	1706		1640	1803	2382			31.1779	1.23416	8.55292	2.70318	66.2204	11.1839	0	0.812208	5.42035
6	102	109.417	100.167	122.583	210	100.917	95.6667	100.5	97.75	91.5	84.25	118.083	111.917	101.417	95.75	164.545	115.333	161.667				2453	2941	1849	2129		2124	2291	3043		1841	2621	1493	2776		1262	1554	2062			27.3287	0.653125	7.42574	2.89969	95.1299	11.128	0	0.836875	6.02511
7	119.833	121.583	119.833	121.75	167	94.25	102.5	106	87.75	96	82.9167	109.75	114.667	108.167	105.583	184.583	113.333	211.583				2572	3697	2030	1986		1566	2232	2307		1981	2413	2555	3269		1587	1466	1924			45.5134	3.57694	27.6171	5.17171	86.157	2.63043	0	0.726881	3.38658
8	144.167	104.75	117.417	111.667	156	103	94.8333	96.5	80.1667	94.25	78.6667	110.5	108.917	111.778	110.083	174.583	189.833	278.583				2444	4088	1707	2136		1835	1690	1998		1856	2892	2449	2296		1537	1465	1849			54.4521	1.36653	19.4289	6.40281	82.8045	8.95487	0	4.43056	9.34689
9	145.917	100.8	121.833	147.167	159.167	79.3333	81.1667	98.25	79	96.5	88.25		104.5	93.75	98.0833	194.667	232.583	335.583					2703	1870	2159		1512	2476	2711		1834	2227	2411	2370		1790	1063	1054			64.431	7.08607	34.552	51.0027	82.4946	9.75225	0	5.39597	13.6625
10	245.083	112.917	133.583	118.083	158.583	92	86.25	88	78.3333	99.1667	91.75	129.833	108.667	101.417	108.417	191.083	250.417	340.182				2054	3029	1785	2345		3562	2064	2142		1444	2299	2418	3015		1790	1260	772			100	21.6428	37.374	33.0403	85.6509	0.515941	5.04225	5.54279	9.12771
11	198.5	129.333	103.417	118.25	178.917	99.9167	86.5	91	88.3333	104	93.5833	134.5	108.25	104.083	97.1667	182.25	132					2742	3335	1802	2488		1996	2371	2298		2163	2930	2575	2751		1585					99.7595	28.0438	12.4751	42.738	93.6968	11.1292	2.50514	16.1734	8.28488
12	137.917	130.417	115.083	120.167	177.75	95.5833	76.4167	83.5833	86.5833	85.5	92.1667	127.333	107.417	109.167	103.583	173.333	134.167					3826	3338	2006	2694		2105	2369	2189		1683	2698	2275	2527		1954	1240				96.526	53.0572	47.4344	31.7138	89.3351	3.36865	2.64615	14.5386	5.81798
13	208	124.917	130.583	122.417	171.75	101.25	74.75	75.8333	75.0833	88.6667	88.1667	122.333	99.4167	108.5	100.917	182.25	151.833					2335	2213	1765	3063		2799	3331	2160		2032	2855	2511	2393		1960	1381				99.7264	14.5261	59.18	24.8077	88.7888	22.1707	1.41192	8.20123	7.94529
14	216.5	129.583	128	104.417	189.333	93.3333	92.5	82.25	78.2727	90.9167	85.5	111.333	102.583	92.6667	111.5	270.583	178.727					2091	3605	1934	2254	1486	3332	3037	1835		2040	2658	2539	1510		1234					100	15.8563	64.2052	13.0033	96.388	14.8929	4.14905	4.2298	7.17452
15	207.417	108.167	135.333	108.083	214.167	104.692	84.5	93.5	86.0486	94.3333	94.5833	99.0833	100.917	109.083	99.5	302.5	113.417					2379	2451	1808	2372	1246	2378	3173	1798		1920	2793	2480	2539		694	1405				99.9317	2.49498	71.9888	19.2199	99.5	0.725249	1.31233	0	8.56973
16	171.5	109.5	129.6	103	170.917	79.5833	80.8333	83.4167	83.1667	83	89.8182	110.5	87.1667	100	93.4167	286.583	103.833					2740	3400	1981	2551	2023	3330	2012	1801		1424	2104	2019	2422		673	1133				96.3656	2.13671	69.4436	5.38381	94.8486	0.489261	4.46867	0	7.61885
17	131.727	101.5	113.75	101	146	96.5833	79.25	96.5833	85.5059	89.75	90.5833	130	94	103.5	109.167	237.167	129.333					2128	2300	2118	2452	1606	2367	2264	2092		1866	2511	2581	2870		882	1481				74.1508	1.48437	47.3943	13.0108	90.732	0.553413	1.28315	0	7.76776
18	110.273	96.8333	85.0833	110.417	132.583	87.4167	72	86.25	76.4167	76.8333		133.667	95.3333	98.25	111.417	204	127.5					2122	2955	1666	2118	1558	2974	1998	2296		2277	2804	2424	2083		807	1266				60.6524	1.03523		23.6217	86.8692	0.55645	0.811577	0	2.37786
19	86.5455	101.75	85.4167	123.583	135.5	86.5	81.8333	97.3333	71.25	88.8333		131.417	94.1667	100.917	110.833	196.917	98.0833					2682	2996	2043	2393	1661	2734	2305	2060		1748	2745	2529	2672		791	1744				25.0983	7.38336	6.24803	32.4459	86.8803	0.651814	2.25274	1.57677	10.5733
20	122.54	99.8333	83.0833	101.9	136.583	81.5	87.25	89.9167	69.25	93.4167		129.167	91.6364	107.25	108.818	199.499	96.3333					2283	1931	1636	1557	1504	2459	1746	2080		2105	1875	3221	2480		518	1761				58.61	4.47741	10.5311	29.0355	85.8872	0.605033	2.03255	2.54903	3.16749
21	129.727	95.75	89	107.917	121.833	85.3333	82	86.9167	77.9167	90.4167		125.583	98.8333		107.583		114.25					2841	2266		2764	1556	2309	2380	2805		2208	3021	2197	2126			1442				70.8134	2.7177	7.65755	33.8815	71.7104	1.02375	1.02551	0	2.28384
22	107.546	100	84.1667	109.167	121.333	84.0833	83.0833	88.8264	76.1667	81		108.667	97	112.917	103.917		159.417					2773	2482		2005	1375	1787	1559	1495		1693	2074	2240	2502			945				59.0676	2.23675	8.60322	32.5539	70.3593	0.715734	4.0447	0	2.83582
23	129.182	96.75	74.4167	90.4167	105.5	81.25	87.0833	83.1667	72.5833	80.25		106.75	95.75	109.917	98.6667		208.083					3151	3649		2418	1264	2508	2885	2067		1879		2599	2078			1388				77.5821	7.07599	2.73971	27.2465	51.7698	0.722406	4.70148	0	10.1283
24	92.8182	91.25	77	99.5	98.0833		87.9167	87.9508	78.8333	80.9167		122	90.8333	108.25	104.833		196.917					2035	2456		2266	1353	2357	2086	1868		2040		2702	2043			1334				32.7898	1.14354	3.16931	17.8085	25.2857	3.12756	6.48184	0	8.13554
25	89.2727	97.5	70.4545	95.2727	96.9167		86.2727	95.6364	74.1667	80.1667		121.333	103.583		101.417		200.167					1097	2107	1899	2494	1124	2560	1953	1562		1780		1933	2552			1138				33.8178	5.29836	6.73919	13.286	25.9415	0.549547	6.17793	0	5.48259
26	80.4	93.5	78.6667		102.909		81.0833	83.5	79.4167	77.9167		117.917	87.9091		90.9091		292.556					2500	1775	1179	2222	1786	2311	2966			2471		2664	2134			598				14.4343	1.22303	7.08519		24.0362	0.852282	4.71375	0	5.08615
27	84.3636	93	69.3636		97.9091		85.8	89.9543	81	81.0833		115.375	86.0909	106.917	106.25							834	1599	1750	2270	1171	1937	1919			1797		1764	2289							6.97896	17.3335	4.14365		23.9182	1.58007	28.4088	0	7.39684
									79.25	83.1667																								2642															6.027
[truncated: 9 more columns]

## Sheet: Figure 2
Supplementary Table 2. CMR scar size and volumes for Phase 1 large animal experiments.
Subject	Timepoint	Scar Size (% of LV mass)	LVEDV (mL)	LVESV (mL)	LVSV (mL)	LVEF (%)	RVEF (%)
Sham
Sham #1	Baseline	0	77	31	46	59	56
	Follow-up	0	86	35	51	59	56
Sham #2	Baseline	1.2	77	34	43	57	58
	Follow-up	1.6	85	37	48	57	58
Mean (± SEM)	Baseline	0.6 (0.6)	77 (0)	32.5 (1.5)	44.5 (1.5)	58 (1.0)	57 (1.0)
	Follow-up	0.8 (0.8)	85.5 (0.5)	36 (1.0)	49.5 (1.5)	58 (1.0)	57 (1.0)
Vehicle
Vehicle #1	Baseline	8.9	95	53	42	44	45
	Follow-up	10.9	109	61	48	44	44
Vehicle #2	Baseline	6.6	71	39	32	46	61
	Follow-up	7	100	55	45	46	52
Vehicle #3	Baseline	14.7	102	63	39	39	52
	Follow-up	13.1	123	74	49	40	56
Mean (± SEM)	Baseline	10.1 (2.4)	89.3 (9.4)	51.7 (7.0)	37.7 (3.0)	43 (2.1)	52.7 (4.6)
	Follow-up	10.3 (1.8)	110.7 (6.7)	63.3 (5.6)	47.3 (1.2)	43.3 (1.8)	50.7 (3.5)
Vehicle + AA
Vehicle + AA #2	Baseline	16	82	49	33	40	61
	Follow-up	12.7	109	57	52	47	71
Vehicle + AA #3	Baseline	13.6	134	90	44	33	67
	Follow-up	20	143	90	53	37	61
Vehicle + AA #4	Baseline	11.8	94	43	51	55	65
	Follow-up	6.7	131	74	57	59	68
Mean (± SEM)	Baseline	13.8 (1.2)	103.3 (15.7)	60.7 (14.8)	42.7 (5.2)	42.7 (6.5)	64.3 (1.8)
	Follow-up	13.1 (3.8)	127.7 (10.0)	73.7 (9.5)	54 (1.5)	47.7 (6.4)	66.7 (3.0)
PSC-CM
PSC-CM #1	Baseline	12.1	89	59	30	33	54
	Follow-up	7.1	105	60	45	42	59
PSC-CM #2	Baseline	10.6	105	60	45	43	48
	Follow-up	11.8	126	70	56	44	61
PSC-CM #4	Baseline	13.4	109	68	41	38	60
	Follow-up	15.4	134	80	54	41	73
PSC-CM #5	Baseline	15.2	99	58	41	42	55
	Follow-up	13.9	138	67	71	51	56
Mean (± SEM)	Baseline	12.8 (1.0)	100.5 (4.3)	61.3 (2.8)	39.3 (4.5)	39.0 (2.3)	54.3 (2.4)
	Follow-up	11.8 (1.8)	125.8 (7.4)	69.2 (5.8)	56.3 (3.4)	44.5 (2.3)	62.3 (3.7)
PSC-CM + AA
PSC-CM + AA #1	Baseline	22.2	108	76	32	31	51
	Follow-up	19.8	133	87	46	35	60
PSC-CM + AA #2	Baseline	9.8	106	50	56	53	59
	Follow-up	9.8	113	37	76	67	64
PSC-CM + AA #3	Baseline	20.3	149	108	41	28	45
	Follow-up	25.2	215	142	73	34	53
PSC-CM + AA #4	Baseline	22.8	121	74	47	39	58
	Follow-up	n/a	162	86	76	47	54
PSC-CM +AA #5	Baseline	6	85	49	36	42	58
	Follow-up	1.6	118	45	73	62	64
Mean (± SEM)	Baseline	16.2 (3.5)	113.8 (10.5)	71.4 (10.8)	42.4 (4.2)	38.6 (4.4)	54.2 (2.7)
	Follow-up	14.1 (5.2)	148.2 (18.8)	79.4 (18.7)	68.8 (5.7)	49.0 (6.8)	59.0 (2.4)
Excluded Subjects (Scar size < 1.5%)
Vehicle #4	Baseline	1.3	108	60	48	44	56
Vehicle #5	Baseline	0	77	36	41	53	64
Vehicle + AA #1	Baseline	0.8	66	28	38	58	64
PSC-CM #3	Baseline	0.2	83	45	39	47	57
Mean (± SEM)	Baseline	0.6 (0.3)	83.5 (8.9)	42.2 (6.9)	41.5 (2.3)	50.5 (3.1)	60.3 (2.2)

## Sheet: Figure 4
Panel c			Panel d			Panel h													Panel l
Na density			APD90				PSC-CM				PSC-CM + AA				RA-PSC-CM				Surival Curve (1=deceased)
PSC-CM	RA-PSC-CM		PSC-CM	RA-PSC-CM		CD200+SIRPA+CD90-	35.2041	0	2.68869	23.4	73.3287	4.88596	10.9124	4.17974	45.0711	43.7588	50.8749		Day	RA-PSC-CM	PSC-CM	PSC-CM + AA
51.4246	25.8544		436.017	659.128		CD200-SIRPA+CD90-	33.0177	41.4879	47.9129	42.9	13.7831	59.7478	65.5623	28.2222	1.84224	0.722952	1.09151		10	1
546.035	25.4948		852.215	289.036															21	1
97.4151	37.6982		850.847	861.072															30	1
9.81702	200.826		674.876	307.287															30		1
372.289	93.227		959.016	267.407															30		1
286.409	33.1644		625.838	302.923															30		1
8.74731	32.1978		1422.44	224.669															30		1
127.086	91.2518		432.583	318.639															30			1
175.282	67.9109		788.297	295.756															30			1
201.474	139.624		1094.37	313.734															30			1
44.8917	16.0044		658.503	232.423															30			1
146.443	76.5229		101.997	238.546
181.065	12.1592		467.178	249.875
78.4225	28.7477		113.199	275.973
84.4024	25.0428		1413.91	272.059
99.3144	25.0152		1406.36	306.654
30.1946			1406.18	283.619
53.8262			1262.41	305.547
78.5725			384.074	259.354
87.9222			1190.9	274.517
244.262			331.715	150.452
65.5104			337.936	421.75
13.758			454.047	409.114
298.054			165.144	485.195
53.9106			699.673	403.188
77.0706			1211.31	246.055
209.901			1064.86	211.733
32.6397			564.731	407.575
137.516			1140.74	188.487
17.3533			339.03	181.985
112.339			367.955	385.375
111.282			308.551	387.39
103.855			305.033	914.578
17.919			962.294	915.537
46.731			414.232	286.999
			1890.69	263.736
			309.48	302.885
			443.285	697.547
			1152.96	697.491
			426.35	324.312
			429.356	248.737
			268.556	698.265
			790.697	183.201
			692.893	270.018
			709.851	201.52
			370.508	258.339
			194.977	333.145
			189.919	329.786
			367.68	199.066
			212.591	267.28
			436.427	320.722
			608.966	344.378
			981.593	227.807
			477.286	367.481
			241.028	269.257
			660.315	235.684
			198.225	237.059
			291.989	454.89
			275.541	435.738
			385.432	439.237
			747.725	548.118
			450.766	389.579
			352.765	304.771
			391.847	511.316
			297.763	283.401
			737.326	548.556
			1021.49	416.196
			1017.12	398.113
				377.087
				225.927
				215.629
				629.028
				727.95
				266.244
				489.782
				626.421
				398.035
				278.242
				934.298
				334.541
				808.256
				544.197
				1072.79
				506.852
				447.242

## Sheet: Figure 6
Panel h				Panel i
Graft size (% of scar)			Graft size (% of LV)
PSC-CM	PSC-CM + AA	RA-PSC-CM		PSC-CM	PSC-CM + AA	RA-PSC-CM
19.75	15.79	8.1		1.85	1.95	0.62
37.21	42.45	10.71		2.35	3.76	2
3.54	2.7			0.74	0.36
3.03	16.22			0.89	0.32

## Sheet: Figure 7
Panel c				Panel d			Panel g
	1	2
Day Post Thoracotomy	Engraftment Arrhythmia (%)	Engraftment Arrhythmia (%)		Day Post Thoracotomy	Engraftment Arrhythmia (%)		HR D8-D10	HR D11-D14	HR D15-D18
0	3.55654	0.723436		0	0		194.501	153.433	123.296
1	3.48382	0.881236		1	0		232.583	173.27	127.464
2	2.95468	2.2128		2	0		250.417	161.665	137.446
3	3.62681	22.3136		3	0			190.426	129.257
4	5.6905	54.1478		4	0
5	2.95468	84.2906		5	18.1017
6	0.434271	10.2618		6	50.3744
7	0.647658	13.8519		7	39.796
8	1.0993	67.8899		8	95.2755
9	16.7383	76.9826		9	100
10	7.81661	95.3739		10	100
11	16.8216	94.2727		11	35.4621
12	28.3625	99.1483		12	45.1076
13	43.1605	95.4115		13	81.1449
14	5.18902	95.299		14	88.0596
15	3.78801	96.0462		15	28.0518
16	0.879282	97.7977		16	35.1331
17	0.60078	98.9337		17	74.0601
18	1.74374	99.5312		18	82.2112
19	2.54137	94.2521		19	70.3422
20	2.30555	87.3629		20	77.7462
21	1.15771	93.6384		21	87.3872
22	2.85543	83.895		22	96.5809
23	3.40788	39.8727		23	98.2572
24	1.11417	40.6237		24	97.1485
25	1.53834	9.86682		25	98.1445
26	2.11711	2.90428		26	99.9174
27	1.49781	0.826611

## Sheet: Extended Data Figure 1
Panel f
Pluripotency
		OCT3/4					NANOG					DNMT3B
Seed		1.01139	1.01665	1.00086	1.00344	1.00108	1.00166	1.0004	1.00015	1.00005	1.00166	1.0014	1.00049	1.02089	1.00642	1.00829
D0		1.22101	1.08668	1.11154	1.09903	1.1026	0.438203	0.816171	0.724281	0.487455	0.478779	1.35477	0.884053	2.32666	0.923043	1.34082
D2					0.469733	0.407085				0.235459	0.194095				0.218163	0.259358
D8		0.0133	0.022893	0.008203	0.021898	0.008761	0.218328	0.147524	0.114896	0.094795	0.082513		0.046153	0.065593	0.042796	0.038786
D15		0.00184		0.002035	0.003016		0.07077		0.084435	0.094735				0.020119	0.016946
Panel g
Mesoderm
		HAND1					GATA6					EOMES					MESP1					Brachyury (T)
D0			0.098654	0.138363	0.123374	0.100119		0.005466	0.00724	0.008892	0.008485		0.539088	0.920668	0.860098	0.661581		0.314893	0.379161	0.516581	0.422601		1.07	1.05	1.7	1.27
D2					1.14534	2.15232				1.67004	1.74548				660.976	826.387				5.63125	6.47362				26.6947	14.1794
D8		4.8592	4.12275	4.10386	3.9404	7.99075	0.711095	0.556078	0.762317	0.740875	1.52369		1.63957	0.48437	0.810086	4.45454		0.65881	0.487423	0.48906	0.898208		2.09463	1.03129	1.46328	1.16425
D15		2.18537		1.62412	2.3656		0.582501		0.719123	1.8078				0.346268	1.29401				0.22627	0.683504				0.901937	1.30085
Panel h
Cardiac progenitors
		ISL-1					SIRPA
D0		3.39043	1.44742	1.43799	1.32085	0.928712	0.248428	0.196417	0.194926	0.237488	0.209285
D2					3.33778	1.69784				0.223336	0.154051
D8		11.2638	13.4108	3.59122	8.36903	8.00507	1.06941	0.68051	1.18292	0.641846	0.752722
D15		2.71373		3.36687	9.13789		0.81993		0.506056	1.27869
panel i
cardiomyocytes
		CTNT					MYH6					MYL7					NKX2.5
D0		0.063531	0.014568	0.013674	0.020348	0.018297	0.000662	0.000312	0.000423	0.000473	0.000353	0.004012	0.002485	0.002885	0.003086	0.002631	0.011411	0.003353	0.002017	0.00271	0.002756
D2					0.019547	0.011105				0.000608	0.000621				0.006669	0.003923				0.0133	0.011073
D8		1.16025	0.705959	1.27186	0.809358	0.947038	1.50981	1.28952	2.54448	1.77653	1.28571	2.50269	0.996892	1.6918	1.93401	1.1867	11.3736	9.96294	13.121	12.6732	15.4493
D15		0.654755		0.604544	1.16807		1.09842		1.05443	1.75883		0.820164		0.395736	1.0217		8.21611		6.1777	13.687

## Sheet: Extended Data Figure 4
PSC-CM Arrhythmia Burden	RA-PSC-CM Arrhythmia Burden	PSC-CM CD200+SIRPA+CD90-	RA-PSC-CM CD200+SIRPA+CD90-	PSC-CM CD200-SIRPA+CD90-	RA-PSC-CM CD200-SIRPA+CD90-	PSC-CM cTnT+	RA-PSC-CM cTnT+	PSC-CM cTnT -	RA-PSC-CM cTnT -	PSC-CM CMs	RA-PSC-CM CMs	PSC-CM Commited VCM	RA-PSC-CM Commited VCM	PSC-CM Fibroblast	RA-PSC-CM Fibroblast	PSC-CM Endothelial	RA-PSC-CM Endothelial	PSC-CM Lineage Undefined	RA-PSC-CM Lineage Undefined	PSC-CM Mesoderm	RA-PSC-CM Mesoderm	PSC-CM Graft size (% of scar)	RA-PSC-CM Graft size (% of scar)	PSC-CM Graft size (% of LV)	RA-PSC-CM Graft size (% of LV
359	353.5	35.2041	45.0711	33.0177	1.84224	64	72	36	28	68.2	46.9	1.3	0	0.5	20.9	0	0.4	26.9	28.7	3	3	19.75	8.1	1.85	0.62
56.5	383.592	0	43.7588	41.4879	0.722952	71	68	29	32	41.5	44.5	1.5	0	0	1.5	0	0.1	25.5	50.5	31.5	3.4	37.21	10.71	2.35	2
138	139.483	2.68869	50.8749	47.9129	1.09151	73	60	27	40	50.6	52	1.7	2	6.8	4.4	0.2	0.2	39.4	4.7	1.3	36.8	3.54		0.74
112		23.4394		42.8621		84		16		66.3		2.7		0.7		0.2		13		17.1		3.03		0.89

## Sheet: Extended Data Figure 9
Panel b (left)		Panel b (right)		Panel c (cTnT)							Panel c (NKX2.5)
PSC-CM	RA-PSC-CM		PSC-CM	RA-PSC-CM			PSC-CM			RA-PSC-CM					PSC-CM			RA-PSC-CM
93.5	85		10	36		D8	1	1	1	1.76541	2.42279	1.56555		D8	1	1	1	1.26868	1.87471	1.11471
89.69	46.57		25	83		D15	1.0693	0.585064	1.38831	1.60956	0.965936	1.19196		D15	0.540862	0.288505	0.935191	0.926588	0.537126	0.39685
96.25	90.7		13	62		D30	1.24545	1.17284	1.51572	1.24257	0.730353	1.10957		D30	1.07674	0.874583	0.775572	1.0693	0.63728	0.532185
83.98	16.82		15	43
83.37	94.35		15	40
73.76	25.57		7	40
79.81	84.8
73	80.95
85.66	94.1
82.93	6.84
80.58	37.56
80.5	85.46
Panel d (MYL2v)							Panel d (MYH7)							Panel e (NPPA)
	PSC-CM			RA-PSC-CM					PSC-CM			RA-PSC-CM					PSC-CM			RA-PSC-CM
D8	1	1	1	0.515246	0.754364	0.89296		D8	1	1	1	0.521233	0.481854	0.078201		D8	1	1	1	2.04202	5.92439	0.442372
D15	2.18354	1.24257	2.97592	0.835088	0.986233	0.567752		D15	6.30574	8.6538	1.51572	0.899171	6.21893	0.357661		D15	0.795536	0.269807	0.597358	16.8733	2.60268	11.0298
D30	13.5167	10.1495	15.5625	1.27751	0.791869	1.23114		D30	33.1285	58.7561	17.0299	2.66352	1.7211	0.886791		D30	1.77358	0.909618	0.972655	11.0553	2.7384	17.1088
Panel e (KCNJ3)							Panel e (MYL2a/MYL7)							Panel f (HCN4)
	PSC-CM			RA-PSC-CM					PSC-CM			RA-PSC-CM					PSC-CM			RA-PSC-CM
D8	1	1	1	20.5348	4.05584	22.8903		D8	1	1	1	1.76541	2.61474	0.597358		D8	1	1	1	3.65533	2.68205	1.06191
D15	4.51064	0.928731	3.58838	28.443	8.09296	19.5171		D15	0.577009	0.476319	0.598739	3.01746	1.52626	1.28937		D15	1.4914	1.45397	0.766664	2.31873	6.21893	3.39482
D30	18.0009	9.40438	15.0671	42.6163	11.7127	11.0043		D30	1.34723	0.806642	0.850667	1.75321	0.888843	1.05946		D30	0.609909	1.52979	0.82932	3.16017	3.88164	1.93634
Panel f (TBX18)
	PSC-CM			RA-PSC-CM
D8				4.8121		6.39377
D15	1	1	1	0.587774	1.37554	5.12186
D30	0.732043	1.18921	1.27751	0.132433	0.116899	1.65481
